# Supplementary material for: Understanding Aotearoa New Zealand University Students Intentions to Seek Help If Experiencing Mental Distress: A Comparison of Naturalistic and Interventional Findings
Source: Int J Environ Res Public Health. 2022 Nov 28;19(23):15836. doi: 10.3390/ijerph192315836 (PMC9738961; doi:10.3390/ijerph192315836)
Supplement: Supplementary file 1 [file ijerph-19-15836-s001.zip]

Archive with 1 entries (1 files):
- ijerph-2013268-supplementary.pdf
